# Supplementary material for: The preventive/therapeutic effect of CO2 laser and MI Paste Plus® on intact and demineralized enamel against Streptococcus mutans (In Vitro Study)
Source: Heliyon. 2023 Sep 23;9(10):e20310. doi: 10.1016/j.heliyon.2023.e20310 (PMC10543189; doi:10.1016/j.heliyon.2023.e20310)
Supplement: Multimedia component 2 [file mmc2.xlsx]

## Sheet: All Data
															Wilko shapiro		Normality
															Anova	S+D
															Tukey, Bonferroni		S+D
				Sound control	SCO2	SMI	SCO2Mi	Demineralised	DCO2	DMI	DCO2MI				T test		S vs D
			S1	20000	17000	14000	760	24000	17000	11000	4000
			S2	23000	15000	15000	680	27000	16000	16000	3000
			S3	19000	16000	13000	710	23000	16000	14000	2000
			S4	21000	18000	15000	560	28000	13000	12000	3000
			S5	20000	18000	14000	605	23000	17000	11000	2000
			S6	21000	17000	17000	400	31000	16000	12000	3000
			S7	18000	19000	16000	500	25000	16000	13000	4000
			S8	21000	17000	13000	700	28000	15000	13000	2000					Sound	SCO2	SMI	SCO2Mi	Demineralised	DCO2	DMI	DCO2MI
			S9	20000	20000	15000	560	23000	14000	10000	1000					20200	17200	14900	587.5	25700	15700	12300	2600
			S10	19000	15000	17000	400	25000	17000	11000	2000					2968.08	1345.19	1345.19	126.289	1603.57	1345.19	1799.47	816.497
			Mean	20200	17200	14900	587.5	25700	15700	12300	2600
			SD	1398.41	1619.33	1449.14	127.263	2710.06	1337.49	1766.98	966.092

## Sheet: Anova
			Set 1 Sound groups
			Wilko Shapiro
			Anova + Tukey or Bonferroni
				Sound control	SCO2	SMI	SCO2Mi
			S1	20000	17000	14000	760
			S2	23000	15000	15000	680
			S3	19000	16000	13000	710
			S4	21000	18000	15000	560
			S5	20000	18000	14000	605
			S6	21000	17000	17000	400
			S7	18000	19000	16000	500
			S8	21000	17000	13000	700
			S9	20000	20000	15000	560
			S10	19000	15000	17000	400
			Mean	20200	17200	14900	587.5
			SD	1398.41	1619.33	1449.14	127.263
	Sound Groups
1	20000
2	23000
3	19000
4	21000
5	20000
6	21000
7	18000
8	21000
9	20000
10	19000
1	17000
2	15000
3	16000
4	18000
5	18000
6	17000
7	19000
8	17000
9	20000
10	15000
1	14000
2	15000
3	13000
4	15000
5	14000
6	17000
7	16000
8	13000
9	15000
10	17000
1	760
2	680
3	710
4	560
5	605
6	400
7	500
8	700
9	560
10	400
	Set 2 Demineralised groups
	Wilko Shapiro
	One way Anova + Tukey or Bonferroni
		Demineralised	DCO2	DMI	DCO2MI
		24000	17000	11000	4000
		27000	16000	16000	3000
		23000	16000	14000	2000
		28000	13000	12000	3000
		23000	17000	11000	2000
		31000	16000	12000	3000
		25000	16000	13000	4000
		28000	15000	13000	2000
		23000	14000	10000	1000
		25000	17000	11000	2000
		25700	15700	12300	2600
		2710.06	1337.49	1766.98	966.092
	Demineralised groups
1	24000
2	27000
3	23000
4	28000
5	23000
6	31000
7	25000
8	28000
9	23000
10	25000
1	17000
2	16000
3	16000
4	13000
5	17000
6	16000
7	16000
8	15000
9	14000
10	17000
1	11000
2	16000
3	14000
4	12000
5	11000
6	12000
7	13000
8	13000
9	10000
10	11000
1	4000
2	3000
3	2000
4	3000
5	2000
6	3000
7	4000
8	2000
9	1000
10	2000

## Sheet: T test
			Control			CO2			MI			CO2+MI
			Sound	Demin		Sound	Demin		Sound	Demin		Sound	Demin
		S1	20000	24000		17000	17000		14000	11000		760	4000
		S2	23000	27000		15000	16000		15000	16000		680	3000
		S3	19000	23000		16000	16000		13000	14000		710	2000
		S4	21000	28000		18000	13000		15000	12000		560	3000
		S5	20000	23000		18000	17000		14000	11000		605	2000
		S6	21000	31000		17000	16000		17000	12000		400	3000
		S7	18000	25000		19000	16000		16000	13000		500	4000
		S8	21000	28000		17000	15000		13000	13000		700	2000
		S9	20000	23000		20000	14000		15000	10000		560	1000
		S10	19000	25000		15000	17000		17000	11000		400	2000
		Mean	20200	25700		17200	15700		14900	12300		587.5	2600
		SD	1398.41	2710.06		1619.33	1337.49		1449.14	1766.98		127.263	966.092
Set 3 T-test
Sound vs Demin
1	20000	24000
2	23000	27000
3	19000	23000
4	21000	28000
5	20000	23000
6	21000	31000
7	18000	25000
8	21000	28000
9	20000	23000
10	19000	25000
1	17000	17000
2	15000	16000
3	16000	16000
4	18000	13000
5	18000	17000
6	17000	16000
7	19000	16000
8	17000	15000
9	20000	14000
10	15000	17000
1	14000	11000
2	15000	16000
3	13000	14000
4	15000	12000
5	14000	11000
6	17000	12000
7	16000	13000
8	13000	13000
9	15000	10000
10	17000	11000
1	760	4000
2	680	3000
3	710	2000
4	560	3000
5	605	2000
6	400	3000
7	500	4000
8	700	2000
9	560	1000
10	400	2000

## Sheet: Microhardness
							Sound control	SCO2	SMI	SCO2-MI	Demineralised	DCO2	DMI	DCO2MI
						S1	316.8	395.5	372.4	429.6	252.6	318.3	235.1	320.6
						S2	345.8	378.3	389.4	422.4	251.4	289.4	237.9	349.8
						S3	323.2	407.8	369.5	415.3	222.6	299.6	261.2	334.6
			343.52			S4	340.1	412.8	390.2	430.3	223.3	299.5	257.1	325.7
						S5	331.4	394.1	385.4	417.2	247.2	284.6	258.2	360.1
						S6	335.5	390	355.2	428.2	235.5	299.3	260.5	355.2
						S7	343.8	414.1	377.4	440.4	249.2	307.1	261.2	350.4			Sound enamel	SCO2	SMI	SCO2MI	Demineralised	DCO2	DMI	DCO2MI
						S8	313.2	405	385.8	447.2	228.7	305.5	267.5	348.5			334.18	396.5	379.9	428.44	240.89	301.76	256.43	343.42
						S9	345.2	373.2	395.2	418.7	247.9	295.4	256	341.2			12.5414	13.7591	11.9173	10.4059	12.1084	11.1224	11.3537	12.7871
						S10	346.8	394.2	378.5	435.1	250.5	318.9	269.6	348.1
						Mean	334.18	396.5	379.9	428.44	240.89	301.76	256.43	343.42
						SD	12.5414	13.7591	11.9173	10.4059	12.1084	11.1224	11.3537	12.7871
Wilko Shapiro
One way Anova
Tukeys test
		Sound Groups			Demineralised Groups
	1	316.8		1	252.6
	2	345.8		2	251.4
	3	323.2		3	222.6
	4	340.1		4	223.3
	5	331.4		5	247.2
	6	335.5		6	235.5
	7	343.8		7	249.2
	8	313.2		8	228.7
	9	345.2		9	247.9
	10	346.8		10	250.5
	1	395.5		1	318.3
	2	378.3		2	289.4
	3	407.8		3	299.6
	4	412.8		4	299.5
	5	394.1		5	284.6
	6	390		6	299.3
	7	414.1		7	307.1
	8	405		8	305.5
	9	373.2		9	295.4
	10	394.2		10	318.9
	1	372.4		1	235.1
	2	389.4		2	237.9
	3	369.5		3	261.2
	4	390.2		4	257.1
	5	385.4		5	258.2
	6	355.2		6	260.5
	7	377.4		7	261.2
	8	385.8		8	267.5
	9	395.2		9	256
	10	378.5		10	269.6
	1	429.6		1	320.6
	2	422.4		2	349.8
	3	415.3		3	334.6
	4	430.3		4	325.7
	5	417.2		5	360.1
	6	428.2		6	355.2
	7	440.4		7	350.4
	8	447.2		8	348.5
	9	418.7		9	341.2
	10	435.1		10	348.1
		t test
	Sound	Demineralised
1	316.8	252.6
2	345.8	251.4
3	323.2	222.6
4	340.1	223.3
5	331.4	247.2
6	335.5	235.5
7	343.8	249.2
8	313.2	228.7
9	345.2	247.9
10	346.8	250.5
1	395.5	318.3
2	378.3	289.4
3	407.8	299.6
4	412.8	299.5
5	394.1	284.6
6	390	299.3
7	414.1	307.1
8	405	305.5
9	373.2	295.4
10	394.2	318.9
1	372.4	235.1
2	389.4	237.9
3	369.5	261.2
4	390.2	257.1
5	385.4	258.2
6	355.2	260.5
7	377.4	261.2
8	385.8	267.5
9	395.2	256
10	378.5	269.6
1	429.6	320.6
2	422.4	349.8
3	415.3	334.6
4	430.3	325.7
5	417.2	360.1
6	428.2	355.2
7	440.4	350.4
8	447.2	348.5
9	418.7	341.2
10	435.1	348.1
